# Supplementary material for: Identification of a Proteomic Signature for Predicting Immunotherapy Response in Patients With Metastatic Non-Small Cell Lung Cancer
Source: Mol Cell Proteomics. 2024 Aug 29;23(10):100834. doi: 10.1016/j.mcpro.2024.100834 (PMC11474190; doi:10.1016/j.mcpro.2024.100834)
Supplement: 100 Variable Swath-MS Windows [file mmc2.xls]

## Sheet: SWATH-MS Windows
399.5	403.5	5
402.5	406.7	5
405.7	409.3	5
408.3	412.4	5
411.4	415.1	5
414.1	418.2	5
417.2	420.8	5
419.8	423.5	5
422.5	426.6	5
425.6	429.2	5
428.2	431.9	5
430.9	434.5	5
433.5	437.6	5
436.6	440.3	5
439.3	442.9	5
441.9	445.5	5
444.5	448.1	5
447.1	450.8	5
449.8	453.4	5
452.4	456	5
455	458.6	5
457.6	461.3	5
460.3	463.9	5
462.9	466.5	5
465.5	469.7	5
468.7	472.3	5
471.3	474.9	5
473.9	477.5	5
476.5	480.2	5
479.2	483.3	5
482.3	485.9	5
484.9	489.1	5
488.1	491.7	5
490.7	494.9	5
493.9	498	5
497	501.2	5
500.2	503.8	5
502.8	506.9	5
505.9	510.1	5
509.1	513.2	5
512.2	516.4	5
515.4	519.5	5
518.5	522.7	5
521.7	525.8	5
524.8	529	5
528	532.1	5
531.1	535.3	5
534.3	539	5
538	542.1	5
541.1	545.3	5
544.3	548.4	5
547.4	552.1	5
551.1	555.8	5
554.8	558.9	5
557.9	562.6	5
561.6	566.3	5
565.3	569.9	5
568.9	573.6	5
572.6	577.3	5
576.3	581.5	5
580.5	585.2	5
584.2	589.4	5
588.4	593.6	5
592.6	597.8	5
596.8	602	5
601	606.2	5
605.2	610.9	5
609.9	615.6	5
614.6	620.9	5
619.9	625.6	5
624.6	630.8	5
629.8	635.6	5
634.6	640.8	5
639.8	646.1	5
645.1	651.8	5
650.8	657.6	5
656.6	663.4	5
662.4	669.7	5
668.7	676	5
675	682.8	5
681.8	689.1	5
688.1	696.5	5
695.5	704.3	5
703.3	712.7	5
711.7	721.7	5
720.7	731.1	5
730.1	742.1	5
741.1	753.2	5
752.2	764.7	5
763.7	778.4	5
777.4	793.6	5
792.6	810.9	5
809.9	830.3	5
829.3	851.9	5
850.9	876	5
875	906.5	5
905.5	950	5
949	996.8	5
995.8	1067.1	5
1066.1	1209.9	5
